# Supplementary material for: Transcriptional Biomarkers of Differentially Detectable Mycobacterium tuberculosis in Patient Sputum
Source: mBio. 2022 Nov 3;13(6):e02701-22. doi: 10.1128/mbio.02701-22 (PMC9765512; doi:10.1128/mbio.02701-22)
Supplement: TABLE S1 [file mbio.02701-22-s0006.xlsx]

## Sheet: Down all 6x
		DDMtb (Saito et al, 2021)	DdMtb (Ignatov et al, 2015)	Torrey et al, 2016	17 patients HREZ (Walter et al, 2015)
		14d PBS, 5d Rif 100ug/ml	14d -K+, 10d Rif 5ug/ml	Models of Mtb persistence	[Expression rank 0-100]
RV#	Gene	RNAseq avg ∆Change	RNAseq ∆Change	Implicated?	Day 0	Day 14	Product	Function	Category	Comment	Transcriptomics
Rv0467	icl1	-45.9*	-2.98475	Yes	[99.6]	[95.5]	Isocitrate lyase Icl (isocitrase) (isocitratase)	Involved in glyoxylate bypass (at the first step), an alternative to the tricarboxylic acid cycle. Involved in the persistence in the host.	Intermediary metabolism and respiration	Disruption of this gene results in growth defect of H37Rv in vitro. M. tuberculosis Erdman icl1 icl2 mutant is unable to grow on fatty acids, in mice, and in macrophages (Munoz-Elias et al., 2005).	Transcription up-regulated at low pH in vitro conditions, in anaerobic non-replicating conditions, and nutrient deprivation. Also identified by SCOTS method, 48h and 110h after infection of cultured human primary macrophages (see Graham & Clark-Curtiss 1999). mRNA level increased 24 and 72h after cultured macrophages infection. mRNA expression also studied in human lung granulomas of tuberculosis…
Rv1398c	vapB10	-29.4*	-2.51442	Yes	[99.5]	[97.4]	Possible antitoxin	Unknown	Virulence, detoxification, adaptation	This region is a possible MT-complex-specific genomic island	Up-regulated after 96h of starvation
Rv3583c	carD	-22.0*	-1.39549		[99.2]	[89.6]	Possible transcription factor	Transcriptional mechanism	Regulatory proteins	Disruption of this gene results in growth defect of H37Rv in vitro. Depletion leads to upregulation of rRNA levels under stress conditions suggesting CarD regulates transcription of the rRNA operon. Interaction of CarD with RNAP β-subunit is responsible for mediating Mtb viability, rifampin resistance, and pathogenesis. CarD and RbpA, two essential transcription factors, act synergistically to ac…	Up-regulated after exposure to the DNA-damaging agents mitomycin C, UV radiation, H2O2, quinolone DNA gyrase inhibitors, and nutrient deprivation.
Rv2947c	pks15	-16.0*	2.60694		[60]	[75.4]	Probable polyketide synthase	Polyketide synthase possibly involved in lipid synthesis (phthiocerol and phenolphthiocerol glycolipids)	Lipid metabolism	Identified by mass spectrometry in M. tuberculosis H37Rv-infected guinea pig lungs at 30 days but not 90 days	Down-regulated after 24h of starvation
Rv2094c	tatA	-14.0	-9.67818		[98.1]	[87.7]	Sec-independent protein translocase membrane-bound protein	Involved in protein export: required for correct localization of precursor proteins bearing signal peptides with the twin arginine conserved motif S/T-R-R-X-F-L-K. This sec-independent pathway is termed tat for twin-arginine translocation system. This system mainly transports proteins with bound cofactors that require folding prior to export.	Cell wall and cell processes	TAT system is involved in the secretion of β-lactamases	Possibly down-regulated by hspR|Rv0353 and hrcA|Rv2374c. PafC|Rv2095c and tatA|Rv2094c are co-transcribed, tatA|Rv2094c and tatC|Rv2093c are co-transcribed, but pafC|Rv2095c to tatC|Rv2093c are not
Rv2931	ppsA	-13.9*	-1.76803	Yes	[95.5]	[82.2]	Phenolpthiocerol synthesis type-I polyketide synthase	Involved in phenolpthiocerol and phthiocerol dimycocerosate (dim) biosynthesis: extension of C18 with malony CoA (partial reduction).	Lipid metabolism	PDIM biosynthesis gene. Identified by mass spectrometry in M. tuberculosis H37Rv-infected guinea pig lungs at 30 and 90 days (See Kruh et al., 2010).	Belongs to the transcriptional unit Rv2930|fadD26-Rv2939|papA5 (proven experimentally). Possibly down-regulated by hrcA|Rv2374c and after 24h of starvation. Lower level of expression in M. tuberculosis H37Rv than in phoP|Rv0757 mutant
Rv1738	Rv1738	-13.8343	5.97899	Yes	[98.5]	[88.3]	Similar to bacterial hibernation factors	Onset of nonreplicating persistence	Conserved hypotheticals	Implicated in the onset of nonreplicating persistence, and thereby latent tuberculosis. Structure of Rv1738 shows similarity to a family of stress proteins known as hibernation-promoting factors (HPFs). Contributes to the shutdown of ribosomal protein synthesis during the onset of nonreplicating persistence of M. tuberculosis.	Gene induced by hypoxia and possibly down-regulated by hspR|Rv0353
Rv3219	whiB1	-11.3*	-4.22501	Yes	[98.6]	[93]	Transcriptional regulatory protein WhiB-like	Transcriptional mechanism	Regulatory proteins	Nitric oxide-responsive transcription factor.	Higher expression in H37Rv than in Rv3676 mutant; lower expression in H37Rv than in phoP|Rv0757 mutant
Rv2031c	hspX	-10.5	1	Yes	[92.3]	[58.3]	Heat shock protein HspX (alpha-crystallin homolog) (14 kDa antigen) (HSP16.3)	Stress protein induced by anoxia. Has a proposed role in maintenance of long-term viability during latent, asymptomatic infections, and a proposed role in replication during initial infection. Regulated by the two component regulatory system DEVR|Rv3133c/DEVS|Rv3132c, in response to a hypoxic signal.	Virulence, detoxification, adaptation	Depletion deteriorates the Mtb tolerance to anaerobiosis. Potential candidate facilitating survival of the pathogen during hypoxia. Vaccine candidate	Gene induced by hypoxia, starvation, 6h after infection of culture macrophage, anaerobic non-replicating condition and persistent bacteria.
Rv1872c	lldD2	-10.0*	-3.6086	Yes	[95.1]	[84.6]	Possible L-lactate dehydrogenase (cytochrome)	Involved in respiration; catalyzes conversion of lactate into pyruvate	Intermediary metabolism and respiration	Mutant was unable to utilize L-lactate or grow in the presence of lactate as the sole carbon source.	Possibly down-regulated by hspR|Rv0353
Rv0692	Rv0692	-30.4*	-7.13532		[94.7]	[78.5]	Conserved hypothetical protein	Unknown	Conserved hypotheticals	Mycofactocin biosynthesis chaperone MftB	Down-regulated after 24h and 96h of starvation
Rv0468	fadB2	-27.7*	-1.7713	Yes	[90.5]	[76.5]	3-hydroxybutyryl-CoA dehydrogenase (beta-hydroxybutyryl-CoA dehydrogenase) (BHBD)	Butyrate/butanol-producing pathway [catalytic activity: (S)-3-hydroxybutanoyl-CoA + NADP+ = 3-acetoacetyl-CoA + NADPH]	Lipid metabolism	Mtb FadB is a multi-catalytic enzyme that catalyses both the hydration and the 3-hydroxy dehydrogenation steps in the β-oxidation cycle. FadB2 (Rv0468) and FadB3 (Rv1715) are smaller, monofunctional enzymes that encompass only a hydroxyacyl-CoA dehydrogenase (HAD) domain. Belongs to the 3-hydroxyacyl-CoA dehydrogenase family.	Transcription up-regulated at low pH in vitro conditions
Rv0208c	trmB	-13.4*	-1.60161		[82.5]	[71.1]	Hypothetical methlytransferase (methylase)	tRNA (guanine-N(7))-methyltransferase	Intermediary metabolism and respiration		Part of putative operon with Rv0207c which is involved in heme/iron uptake
Rv3742c	Rv3742c	-45.5792	2.30828	Yes	[NA]	[NA]	Possible oxidoreductase	Cellular metabolism.	Intermediary metabolism and respiration	Disruption of this gene provides a growth advantage for in vitro growth of H37Rv
Rv3739c	PPE67	-30.0399	1.17939		[29.2]	[NA]	PPE family protein PPE67	Unknown	Pe/ppe
Rv2950c	fadD29	-29.8008	-2.88777		[NA]	[NA]	Fatty-acid-AMP ligase FadD29 (fatty-acid-AMP synthetase) (fatty-acid-AMP synthase)	Involved in biosynthesis of phenolic glycolipids (PGLs)	Lipid metabolism	Identified by mass spectrometry in M. tuberculosis H37Rv-infected guinea pig lungs at 30 days but not 90 days (See Kruh et al., 2010).	Down-regulated after 24h of starvation
Rv2949c	Rv2949c	-29.5756	-3.23003		[NA]	[NA]	Chorismate pyruvate lyase	Catalyzes the conversion of chorismate to 4-hydroxybenzoate [catalytic activity: chorismate = 4-hydroxybenzoate + pyruvate]	Intermediary metabolism and respiration	A core mycobacterial gene; conserved in mycobacterial strains	Possibly down-regulated by hrcA|Rv2374c, and down-regulated after 4h, 24h and 96h of starvation
Rv3741c	Rv3741c	-27.7725	1	Yes	[NA]	[NA]	Possible oxidoreductase	Probably involved in cellular metabolism.	Intermediary metabolism and respiration	Disruption of this gene provides a growth advantage for in vitro growth of H37Rv
Rv2930	fadD26	-27.1415	-2.10531	Yes	[67.3]	[63.8]	Fatty-acid-AMP ligase FadD26 (fatty-acid-AMP synthetase) (fatty-acid-AMP synthase)	Involved in phthiocerol dimycocerosate (dim) biosynthesis, possibly by activating substrates for the PPS polyketides synthase. Belongs to the ATP-dependent AMP-binding enzyme family.	Lipid metabolism	M. tuberculosis CDC1551 transposon mutant fails to prevent phagosome maturation and acidification in bone marrow macrophages from BALB/c mice (See Pethe et al., 2004).	Down-regulated after 4h and 24h of starvation. Higher expression in H37Rv than in Rv3676 mutant. Lower expression in H37Rv than in phoP|Rv0757 mutant	M. tuberculosis Mt103 fadD26|Rv2930 transposon mutant is attenuated in BALB/c mice; mice infected with mutant survive longer than with wild-type (See Infante et al., 2005).
Rv3728	Rv3728	-24.9697	2.01626	Yes	[13.2]	[NA]	Probable conserved two-domain membrane protein	Seems involved in efflux system (probably sugar or drug transport). (MFS).	Cell wall and cell processes	Seems belong to the sugar transporter family. Possibly member of major facilitator superfamily
Rv3740c	Rv3740c	-24.2208	2.5092	Yes	[32.1]	[62.7]	Possible triacylglycerol synthase (diacylglycerol acyltransferase)	Involved in synthesis of triacylglycerol	Lipid metabolism	Disruption of this gene provides a growth advantage for in vitro growth of H37Rv
Rv3487c	lipF	-24.2191	-1.76701	Yes	[82.1]	[46.7]	Probable esterase/lipase LipF	Lipolytic enzyme involved in cellular metabolism.	Intermediary metabolism and respiration	Disruption of this gene provides a growth advantage for in vitro growth of H37Rv	Higher expression in H37Rv than in phoP|Rv0757 mutant and in BALB/c vs SCID
Rv3727	Rv3727	-23.1912	-2.97744	Yes	[64.1]	[60.7]	Possible oxidoreductase	Cellular metabolism.	Intermediary metabolism and respiration	Disruption of this gene provides a growth advantage for in vitro growth of H37Rv
Rv0694	lldD1	-22.2429	3.23069		[NA]	[NA]	Possible L-lactate dehydrogenase (cytochrome) LldD1	Involved in respiration; catalyzes conversion of lactate into pyruvate [catalytic activity: (S)-lactate + 2 ferricytochrome C = pyruvate + 2 ferrocytochrome C]. Belongs to the FMN-dependent alpha-hydroxy acid dehydrogenases family.	Intermediary metabolism and respiration	Essential for in vitro growth on cholesterol; by sequencing of Himar1-based transposon mutagenesis (See Griffin et al., 2011).		Identified by mass spectrometry in M. tuberculosis H37Rv-infected guinea pig lungs at 90 days but not 30 days (See Kruh et al., 2010).
Rv1184c	Rv1184c	-21.8335	-4.55833		[NA]	[NA]	Possible exported protein	Unknown	Cell wall and cell processes	This region is a possible MT-complex-specific genomic island (See Becq et al., 2007).	Down-regulated after 24h and 96h of starvation; higher level of expression in H37Rv than in phoP|Rv0757 mutant	Required for growth in C57BL/6J mouse spleen, by transposon site hybridization (TraSH) in H37Rv (See Sassetti and Rubin, 2003).
RVnc0024	mcr7	-20.7053	NA		[NA]	[NA]	Putative small regulatory RNA		Non-coding RNAs
Rv0693	pqqE	-20.6376	1.19634		[NA]	[NA]	Probable coenzyme PQQ synthesis protein E PqqE (coenzyme PQQ synthesis protein III)	Required for coenzyme pyrrolo-quinoline-quinone (PQQ) biosynthesis. Could belong to the MoaA / NifB / PqqE family.	Intermediary metabolism and respiration	Essential for in vitro growth on cholesterol
Rv3425	PPE57	-19.2924	-2.41726		[NA]	[NA]	PPE family protein PPE57	Unknown	Pe/ppe
Rv3252c	alkB	-18.7552	-3.2369	Yes	[40.8]	[52.2]	Probable transmembrane alkane 1-monooxygenase AlkB (alkane 1-hydroxylase) (lauric acid omega-hydroxylase) (omega-hydroxylase) (fatty acid omega-hydroxylase) (alkane hydroxylase-rubredoxin)	Thought to be involved in fatty acid metabolism. Generates octanol and oxidized rubredoxin from octane and reduced rubredoxin. Also hydroxylates fatty acids in the omega-position [catalytic activity: octane + reduced rubredoxin + (O)2 = 1-octanol + oxidized rubredoxin + H(2)O].	Lipid metabolism	Disruption of this gene provides a growth advantage for in vitro growth of H37Rv; mutant is more virulent in SCID mice	Up-regulated after 24h of starvation
Rv0144	Rv0144	-18.7027	-5.52561		[19.1]	[59.2]	Probable transcriptional regulatory protein (possibly TetR-family)	Involved in transcriptional mechanism.	Regulatory proteins			Found to be deleted (partially or completely) in one or more clinical isolates (See Tsolaki et al., 2004).
Rv3251c	rubA	-17.6242	-1.22874	Yes	[NA]	[NA]	Probable rubredoxin RubA	Involved in the hydrocarbon hydroxylating system, which transfers electrons from NADH to rubredoxin reductase and then through rubredoxin to alkane 1 monooxygenase.	Intermediary metabolism and respiration	similar to neighbouring ORF Mycobacterium tuberculosis rubB (MTCY20B11.25c). Contains rubredoxin signature (PS00202). Belongs to the rubredoxin family.	Transcription repressed at low pH in vitro conditions
Rv0253	nirD	-17.2333	5.33019	Yes	[NA]	[NA]	Probable nitrite reductase [NAD(P)H] small subunit NirD	Involved in nitrate assimilation (denitrification); required for activity of the reductase [catalytic activity: 3 NAD(P)H + nitrite = 3 NAD(P)+ + NH4OH + H2O.]	Intermediary metabolism and respiration	Associates with NIRB|Rv0252.
Rv2948c	fadD22	-17.1537	1.10404		[NA]	[NA]	P-hydroxybenzoyl-AMP ligase FadD22	Involved in biosynthesis of phenolic glycolipids (PGLs)	Lipid metabolism	M. bovis fadD22 mutant produces phthiocerols (PDIM) and phthiodiolones (PNDIM) but not phenolic glycolipids (PGL)	Down-regulated after 24h of starvation
Rv3250c	rubB	-17.1006	1.11658	Yes	[NA]	[NA]	Probable rubredoxin RubB	Involved in the hydrocarbon hydroxylating system to convert conversion of dodecane to lauric acid, which transfers electrons from NADH to rubredoxin reductase and then through rubredoxin to alkane 1 monooxygenase.	Intermediary metabolism and respiration	Also similar to neighbouring ORF M. tuberculosis RubA (MTCY20B11.26c). Contains rubredoxin signature (PS00202). Belongs to the rubredoxin family.	Transcription repressed at low pH in vitro conditions
Rv0469	umaA	-16.7802	-4.57193		[96.4]	[85.7]	Possible mycolic acid synthase UmaA	Involved in mycolic acid modification or synthesis.	Lipid metabolism	previously known as umaA1.		Non essential gene for growth in vitro by Tn5370 transposon mutagenesis of H37Rv strain but mutant is more virulent in SCID mice
Rv3854c	ethA	-16.0647	-1.08616		[86.9]	[83.6]	Monooxygenase EthA	Activates the pro-drug ethionamide (ETH);	Intermediary metabolism and respiration		Down-regulated after 4h, 24h and 96h of starvation
Rv0252	nirB	-15.9515	2.10449		[16]	[47.9]	Probable nitrite reductase [NAD(P)H] large subunit [FAD flavoprotein] NirB	Involved in nitrate assimilation (denitrification) (at the second step). This enzyme is a FAD flavoprotein that also contains a siroheme and one 2FE-2S iron-sulfur center [catalytic activity: 3 NAD(P)H + nitrite = 3 NAD(P)+ + NH4OH + H2O.]	Intermediary metabolism and respiration	Contains PS00365 Nitrite and sulfite reductases iron-sulfur/siroheme-binding site. Homodimer which associates with NIRD|Rv0253. Cofactors: FAD; Iron; Siroheme.		Identified by mass spectrometry in M. tuberculosis H37Rv-infected guinea pig lungs at 30 and 90 days (See Kruh et al., 2010).
Rv1871c	Rv1871c	-15.8787	-2.41949	Yes	[NA]	[NA]	Conserved hypotheticals	Unknown	Conserved hypotheticals	Similar to Rv0523c, and Rv1598c.	increased expression in BALB/c to SCID mice
Rv3523	ltp3	-15.3525	-1.98706		[50.3]	[58.8]	Probable lipid carrier protein or keto acyl-CoA thiolase Ltp3	Probably involved in lipid metabolism.	Lipid metabolism		Down-regulated after 96h of starvation
Rv3371	Rv3371	-15.1855	1.01858		[46]	[30.7]	Possible triacylglycerol synthase (diacylglycerol acyltransferase)	May be involved in synthesis of triacylglycerol	Lipid metabolism			Required for growth in C57BL/6J mouse spleen
Rv2137c	Rv2137c	-15.1265	-1.86866		[NA]	[NA]	Conserved hypothetical protein	Unknown	Conserved hypotheticals	A core mycobacterial gene; conserved in mycobacterial strains (See Marmiesse et al., 2004).	down-regulated by hspR|Rv0353
Rv0691A	Rv0691A	-15.0737	-1.40834		[NA]	[NA]	Mycofactocin precursor protein	Electron carrier	Intermediary metabolism and respiration
Rv3489	Rv3489	-14.6514	-5.66798		[NA]	[NA]	Conserved hypotheticals	Unknown	Conserved hypotheticals	Disruption of this gene results in growth defect of H37Rv in vitro; Required for growth in C57BL/6J mouse spleen
Rv2940c	mas	-14.5958	-1.63216	Yes	[77.9]	[72.4]	Probable multifunctional mycocerosic acid synthase membrane-associated Mas	Catalyzes the elongation of N-fatty acyl-CoA with methylamalonyl-CoA (not malonyl-CoA) as the elongating agent to form mycocerosyl lipids.	Lipid metabolism	Contains several domains, organized in the following order: beta-ketoacyl synthase (PS00606), acyl transferase, dehydratase-enoyl reductase, beta-ketoreductase, acyl carrier protein. Contains PS00012 Phosphopantetheine attachment site.	mRNA identified by microarray analysis and down-regulated after 24h of starvation (see Betts et al., 2002). In Mycobacterium bovis BCG, Northern blotting analysis, primer extension, and cDNA-total RNA subtractive hybridization strategy reveals increased expression of the corresponding transcript while inside macrophages (see Li et al., 2001).	Identified by mass spectrometry in M. tuberculosis H37Rv-infected guinea pig lungs at 30 and 90 days (See Kruh et al., 2010).
Rv1534	Rv1534	-14.5436	1.46867		[NA]	[NA]	Probable transcriptional regulator (TetR family signature and helix turn helix motif )	Possibly involved in a transcriptional mechanism	Regulatory proteins		higher expression during Mg2+ starvation
Rv2395B	aprB	-14.4559	-2.62497		[NA]	[NA]	Acid and phagosome regulated protein B AprB	Unknown	Conserved hypotheticals	Disruption of this gene provides a growth advantage for in vitro growth of H37Rv, by analysis of saturated Himar1 transposon libraries (see DeJesus et al. 2017). restricted to M. tuberculosis complex.
Rv2919c	glnB	-13.9142	-1.09054		[NA]	[NA]	Probable nitrogen regulatory protein P-II GlnB	In nitrogen-limiting conditions, when the ratio of GLN to 2-ketoglutarate decreases, P-II is uridylylated to P-II-UMP by GLND|Rv2918c. P-II-UMP allows the deadenylylation of glutamine synthetase (gs), thus activating the enzyme. Converserly, in nitrogen excess P-II is deuridylated and promotes the adenylation of gs. P-II indirectly controls the transcription of the gs gene (GLNA: four copies in t…	Regulatory proteins	Required for survival in primary murine macrophages. Contains PS00496 P-II protein urydylation site. Belongs to the P(II) protein family.
Rv2942	mmpL7	-13.9132	1.12938		[NA]	[NA]	Conserved transmembrane transport protein MmpL7	Involved in translocation of phthiocerol dimycocerosate (dim) in the cell wall.	Cell wall and cell processes	Belongs to the MmpL family. Note that Rv2941|fadD28 and Rv2942|mmpL7 are transcriptionally coupled (proven experimentally).	Down-regulated after 24h of starvation	Required for growth in C57BL/6J mouse spleen, by transposon site hybridization (TraSH) in H37Rv (See Sassetti and Rubin, 2003). Required for survival in primary murine macrophages, by transposon site hybridization (TraSH) in H37Rv (See Rengarajan et al., 2005). Identified by mass spectrometry in M. tuberculosis H37Rv-infected guinea pig lungs at 90 days but not 30 days (See Kruh et al., 2010).
RVnc0036	MTS1338	-13.5462	NA		[NA]	[NA]	Putative small regulatory RNA		Non-coding RNAs
Rv1397c	vapC10	-13.3026	-1.50149		[85.5]	[87.1]	Possible toxin VapC10		Virulence, detoxification, adaptation	This region is a possible MT-complex-specific genomic island
Rv1057	Rv1057	-13.3008	-1.30106		[NA]	[NA]	Conserved hypotheticals	Unknown	Conserved hypotheticals		Regulated by MprA (Rv0981) under physiological conditions and environmental stress (	Identified by mass spectrometry in M. tuberculosis H37Rv-infected guinea pig lungs at 90 days but not 30 days
Rv3249c	Rv3249c	-13.2394	-1.45222	Yes	[NA]	[NA]	Possible transcriptional regulatory protein (probably TetR-family)	Probably involved in a transcriptional mechanism	Regulatory proteins		Transcription repressed at low pH in vitro conditions
Rv3083	Rv3083	-12.9552	1.13635	Yes	[42.2]	[66.1]	Probable monooxygenase (hydroxylase)	Possible oxidoreductase involved in cellular metabolism.	Intermediary metabolism and respiration	Rv3083, Rv3084, and Rv3085 are co-transcribed, by RT-PCR (See Singh et al., 2005).	Up-regulated at low pH in vitro conditions	Found to be deleted (partially or completely) in one or more clinical isolates (See Tsolaki et al., 2004). Identified by mass spectrometry in M. tuberculosis H37Rv-infected guinea pig lungs at 30 days but not 90 days (See Kruh et al., 2010).
Rv1772	Rv1772	-12.9291	-1.37234	Yes	[35.3]	[47.3]	Conserved hypotheticals	Unknown	Conserved hypotheticals		Gene induced by isoniazid (INH) or ethionamide treatment
Rv3085	Rv3085	-12.7949	1.73832	Yes	[NA]	[NA]	Probable short-chain type dehydrogenase/reductase	Cellular metabolism.	Intermediary metabolism and respiration	Rv3083, Rv3084, and Rv3085 are co-transcribed; Rv3085, Rv3086, and Rv3087 are co-transcribed; Found to be deleted (partially or completely) in one or more clinical isolates	Up-regulated at low pH in vitro conditions
Rv3197	Rv3197	-12.6919	-1.57064		[98.6]	[97.3]	Probable conserved ATP-binding protein ABC transporter	Involved in active transport across the membrane. Responsible for energy coupling to the transport system.	Cell wall and cell processes
Rv1285	cysD	-12.5865	1.22843		[40.2]	[65]	Probable sulfate adenylyltransferase subunit 2 CysD	Involved in sulfate activation pathway. First step in the sulfate activation pathway. This reaction occurs early in the reductive branch of the cysteine biosynthetic pathway	Intermediary metabolism and respiration		up-regulated at high temp and 24h of starvation, lower level of expression in M. tuberculosis H37Rv than in phoP|Rv0757 mutant
Rv3426	PPE58	-12.3619	1.34295		[49.4]	[52.9]	PPE family protein PPE58	Unknown	Pe/ppe		Lower expression in phoP|Rv0757 mutant
Rv2432c	Rv2432c	-12.2055	-2.7984		[NA]	[NA]	Conserved hypotheticals	Unknown	Conserved hypotheticals
Rv3312A	mtp	-12.0765	-2.89866		[70]	[43.2]	Secreted protein antigen	Unknown	Cell wall and cell processes		Higher expression in phoP|Rv0757 mutant
Rv3478	PPE60	-11.7224	1.09855	Yes	[NA]	[NA]	PE family protein PPE60	Unknown	Pe/ppe		Down-regulated after 24h of starvation
Rv3477	PE31	-11.6847	-1.53148		[35]	[21.5]	PE family protein PE31	Unknown	Pe/ppe		Up-regulated after 4h of starvation; higher expression H37Rv than phoP|Rv0757 mutant
Rv2431c	PE25	-11.3803	-4.35345		[72.2]	[61.4]	PE family protein PE25	Unknown	Pe/ppe		Down-regulated after 4h and 96h of starvation
Rv2941	fadD28	-11.1995	-3.29004	Yes	[86.1]	[63.8]	Fatty-acid-AMP ligase FadD28 (fatty-acid-AMP synthetase) (fatty-acid-AMP synthase)	Phthiocerol dimycocerosate (dim) biosynthesis. Thought to be involved in the release and transfer of mycoserosic acid from mas onto the DIOLS	Lipid metabolism	Rv2941|fadD28 and Rv2942|mmpL7 are transcriptionally coupled	Down-regulated by hrcA|Rv2374c; increased expression while inside macrophages
Rv3229c	desA3	-11.1938	-2.79894	Yes	[85]	[87.2]	Possible linoleoyl-CoA desaturase (delta(6)-desaturase)	Lipid metabolism	Lipid metabolism	Required for growth in C57BL/6J mouse spleen;	Down-regulated after 4h, 24h and 96h of starvation
Rv0981	mprA	-11.1419	1.33815		[88.2]	[91.4]	Mycobacterial persistence regulator MRPA (two component response transcriptional regulatory protein)	Regulator part of a two component regulatory system (MPRAB system) in response to environmental stress	Regulatory proteins	Disruption of this gene provides a growth advantage for in vitro growth; M. tuberculosis H37Rv Rv0981 mutant has tissue-specific and stage-specific attenuation in mice, mutant has increased survival in vitro in the presence of 0.05% SDS; growth rate in human monocytes is higher than wild-type	Expression in vivo but not in vitro; regulation by MprA under
Rv2386a	Rv2386a	-11.0372	NA		[NA]	[NA]	Hypothetic protein		Hypothetic protein
Rv0821c	phoY2	-10.8472	-1.34948		[55.4]	[68.1]	Probable phosphate-transport system transcriptional regulatory protein PhoY2	Transcriptional regulation of active transport of inorganic phosphate across the membrane.	Cell wall and cell processes	Disruption of this gene provides a growth advantage for in vitro	Up-regulated after 96h of starvation
Rv2591	PE_PGRS44	-10.8052	2.87556	Yes	[44.9]	[25.6]	PE-PGRS family protein PE_PGRS44	Unknown	Pe/ppe	Contains PS00583 pfkB family of carbohydrate kinases signature 1.
Rv0695	Rv0695	-10.7974	2.00845		[32.1]	[64.9]	Conserved hypotheticals	Unknown	Conserved hypotheticals	Similar to many creatinine amidohydrolases
Rv3642c	Rv3642c	-10.6998	-1.73576		[55.2]	[41.4]	Conserved hypotheticals	Unknown	Conserved hypotheticals		up-regulated after 24h and 96h of starvation
Rv3086	adhD	-10.6192	-1.58435	Yes	[32.8]	[66.3]	Probable zinc-type alcohol dehydrogenase AdhD (aldehyde reductase)	Generates an aldehyde (or perhaps a ketone) from an alcohol.	Intermediary metabolism and respiration	Rv3085, Rv3086, and Rv3087 are co-transcribed	Transcription up-regulated at low pH in vitro conditions
Rv2331A	Rv2331A	-10.6178	-1.68294		[39.2]	[52.2]	Conserved hypotheticals	Unknown	Conserved hypotheticals
Rv2954c	Rv2954c	-10.6052	-1.07001		[80.9]	[50]	Conserved hypotheticals	Unknown	Conserved hypotheticals		Down-regulated after 96h of starvation
Rv1286	cysN	-10.5779	2.48997		[81]	[88.1]	Probable bifunctional enzyme CysN/CysC: sulfate adenyltransferase (subunit 1) + adenylylsulfate kinase	ATP sulfurylase may be the GTPase, regulating ATP sulfurylase activity and APS kinase catalyzes the synthesis of activated sulfate. First and second steps in the sulfate activation pathway. These reactions occurs early in the reductive branch of the cysteine biosynthetic pathway.	Intermediary metabolism and respiration	cysteine biosynthetic pathway.	Up-regulated at high temp and24h of starvation
Rv3822	Rv3822	-10.4343	-1.97522		[NA]	[NA]	Conserved hypotheticals	Unknown	Conserved hypotheticals		Higher expression in phoP|Rv0757 mutant
Rv3084	lipR	-10.3084	-1.39662	Yes	[10.4]	[30.6]	Probable acetyl-hydrolase/esterase LipR	Lipolytic enzyme involved in cellular metabolism.	Intermediary metabolism and respiration	Rv3083, Rv3084, and Rv3085 are co-transcribed; Found to be deleted (partially or completely) in one or more clinical isolates	Transcription up-regulated at low pH in vitro condition
Rv1287	Rv1287	-10.2158	-2.10961		[NA]	[NA]	Conserved hypotheticals	Unknown	Conserved hypotheticals
Rv3416	whiB3	-10.1424	1		[73.2]	[55.7]	Transcriptional regulatory protein WhiB-like WhiB3.	Transcriptional mechanism (growth phase-dependent).	Regulatory proteins	Mutant has enhanced growth on acetate medium; impaired growth on medium with glucose, pyruvate, succinate, fumarate	Transcription of this CDS seems to be activated in macrophages (see Ramakrishnan et al., 2000). [4Fe-4S] cluster is degraded by oxygen and reacts with no
Rv3485c	Rv3485c	-10.0918	2.29366		[41.5]	[72.8]	Probable short-chain type dehydrogenase/reductase	Involved in cellular metabolism.	Intermediary metabolism and respiration
Rv2396	PE_PGRS41	-9.98379	-1.08754	Yes	[6.6]	[NA]	Conserved hypotheticals	Unknown	Conserved hypotheticals	Note that first start has been taken although this overlaps slightly with the upstream ORF. This region is a possible MT-complex-specific genomic island
Rv0691c	Rv0691c	-9.95039	-1.48234		[14.8]	[34.8]	Probable transcriptional regulatory protein	Involved in transcriptional mechanism	Regulatory proteins	Contains PS00017 ATP/GTP-binding site motif A (P-loop) and probable helix-turn helix motifs
Rv0078B	Rv0078B	-9.92363	-1.12435		[NA]	[NA]	Conserved hypotheticals	Unknown	Conserved hypotheticals
Rv0207c	Rv0207c	-9.79924	-1.69474		[NA]	[NA]	Conserved hypotheticals	Unknown	Conserved hypotheticals	Required for survival in primary murine macrophages; A core mycobacterial gene; conserved in mycobacterial strains
Rv1533	Rv1533	-9.79544	-1.50438		[NA]	[NA]	Conserved protein	Unknown	Conserved hypotheticals
Rv1598c	Rv1598c	-9.78474	1.05743		[40.9]	[49.9]	Conserved hypotheticals	Unknown	Conserved hypotheticals
Rv0611c	Rv0611c	-9.73259	-2.02731		[3.3]	[NA]	Conserved hypotheticals	Unknown	Conserved hypotheticals	Note that first start has been taken although this overlaps slightly with the upstream ORF. This region is a possible MT-complex-specific genomic island
Rv2331	Rv2331	-9.65184	-1.23955		[60.8]	[76.3]	Conserved hypotheticals	Unknown	Conserved hypotheticals		Higher expression in phoP|Rv0757 mutant
Rv2430c	PPE41	-9.53207	-1.95977		[94.4]	[82.9]	PPE family protein PPE41	Unknown	Pe/ppe		Down-regulated after 96h of starvation
Rv1535	Rv1535	-9.52389	-9.69209	Yes	[NA]	[NA]	Conserved hypotheticals	Unknown	Conserved hypotheticals		Higher expression during Mg2+ starvation
Rv3089	fadD13	-9.43845	-1.73537	Yes	[NA]	[NA]	Probable chain -fatty-acid-CoA ligase FadD13 (fatty-acyl-CoA synthetase)	Lipid degradation.	Lipid metabolism	Rv3088 and Rv3089 are co-transcribed	Up-regulated at low pH and starvation
Rv1793	esxN	-9.4176	-3.39216		[92.1]	[85.2]	Putative ESAT-6 like protein EsxN (ESAT-6 like protein 5)	Unknown	Cell wall and cell processes
Rv2952	Rv2952	-9.28273	-1.73125		[60]	[34.3]	Possible methyltransferase (methylase)	Thought to cause methylation.	Intermediary metabolism and respiration		Down-regulated after 24h of starvation
Rv1322A	Rv1322A	-9.23236	-2.67953		[84.5]	[64.7]	Conserved protein	Unknown	Conserved hypotheticals
Rv2115c	mpa	-9.0634	-4.17335		[85.2]	[63]	Mycobacterial proteasome ATPase Mpa	Involved in proteasomal protein degradation	Cell wall and cell processes	Transposon mutant is hypersensitive to acidified nitrite, mutant is attenuated in C57BL/6 and nitric oxide synthase 2 deficient mice
Rv1638A	Rv1638A	-8.8384	-1.32389	Yes	[NA]	[NA]	Conserved hypotheticals	Unknown	Conserved hypotheticals		higher expression in phoP|Rv0757 mutant
Rv3706c	Rv3706c	-8.45957	-1.52752		[25.9]	[30.7]	Conserved hypothetical proline rich protein	Unknown	Conserved hypotheticals		up-regulated after 4h of starvation
Rv0937c	mku	-8.43821	-3.09162		[63]	[62.4]	DNA end-binding protein, Mku	Involved in DNA double-strand break repair, by nonhomologous end joining (NHEJ). Interacts with LIGD (Rv0938).	Information pathways
Rv1792	esxM	-8.4213	NA		[99.6]	[96]	ESAT-6 like protein EsxM	Unknown	Cell wall and cell processes
Rv2588c	yajC	-8.32946	-1.35905		[89.6]	[65.1]	Probable conserved membrane protein secretion factor YajC	Secretion apparatus.	Cell wall and cell processes		Down-regulated after 24h of starvation
Rv0063a	Rv0063a	-8.32448	NA		[NA]	[NA]	Hypothetical protein		Hypothetical protein
Rv2970A	Rv2970A	-8.3219	1.04419		[49.1]	[54.1]	Conserved hypotheticals	Unknown	Conserved hypotheticals
Rv1331	Rv1331	-8.31205	-1.76193		[99]	[98.1]	Conserved hypotheticals	Unknown	Conserved hypotheticals	Required for survival in primary murine macrophages
Rv1489	Rv1489	-8.19019	1		[NA]	[NA]	Conserved protein	Predicted integral membrane proteinnown	Conserved hypotheticals		Increased expression in anaerobic non-replicating conditions
Rv0166	fadD5	-8.14473	-1.31422	Yes	[26.4]	[53.1]	Probable fatty-acid-CoA ligase FadD5	Lipid degradation.	Lipid metabolism		Rv0166 and Rv0167 are co-transcribed
Rv3767c	Rv3767c	-8.14208	-2.65462		[68.1]	[51]	Possible S-adenosylmethionine-dependent methyltransferase	Possible methyltransferase	Lipid metabolism	Found to be deleted (partially or completely) in one or more clinical isolates; Contains probable N-terminal signal sequence	higher expression in phoP|Rv0757 mutant
Rv3295	Rv3295	-8.03702	-2.04844		[51.9]	[40.2]	Probable transcriptional regulatory protein (probably TetR-family)	Transcriptional mechanism.	Regulatory proteins	Disruption of this gene provides a growth advantage for in vitro	Transcription repressed at low pH in vitro conditions
Rv2590	fadD9	-8.0262	-1.10292	Yes	[65.1]	[65.3]	Probable fatty-acid-CoA ligase FadD9 (fatty-acid-CoA synthetase) (fatty-acid-CoA synthase)	lipid degradation.	Lipid metabolism	Seems to belong to the ATP-dependent AMP-binding enzyme family, and to the short-chain dehydrogenases/reductases (SDR) family.	Down-regulated after starvation, increased expression in BALB/c vs SCID and in phoP|Rv0757 mutant
Rv2111c	pup	-7.94298	-4.011		[NA]	[NA]	Prokaryotic ubiquitin-like protein Pup	Involved in proteasomal degradation. Covalently binds to protein substrates.	Intermediary metabolism and respiration	Predicted to be in the SigB|Rv2710 regulon	Increased expression in BALB/c vs SCID
Rv1159A	Rv1159A	-7.91705	-2.77623		[NA]	[NA]	Conserved hypotheticals	Unknown	Conserved hypotheticals
Rv3686c	Rv3686c	-7.86152	-4.32425		[NA]	[NA]	Conserved hypotheticals	Unknown	Conserved hypotheticals		Higher expression in phoP|Rv0757 mutant
Rv0479c	Rv0479c	-7.8292	-1.82661		[NA]	[NA]	Probable conserved membrane protein	Unknown	Cell wall and cell processes	A core mycobacterial gene; conserved in mycobacterial strains	Increased expression in BALB/c compared to SCID , after 21 days of infection
Rvnt02	alaT	-7.77707	NA		[NA]	[NA]	tRNA-Ala	tRNA-Ala	Non-coding RNAs
Rv1532c	Rv1532c	-7.68372	-6.16966		[21.3]	[31.4]	Conserved hypothetical protein	Unknown	Conserved hypotheticals
Rv1360	Rv1360	-7.64065	1.28844		[20.7]	[NA]	Probable oxidoreductase	Probably involved in cellular metabolism.	Intermediary metabolism and respiration	Identified by mass spectrometry in M. tuberculosis H37Rv-infected guinea pig lungs at 30 and 90 days	Down-regulated after 24h of starvation
Rv2204c	Rv2204c	-7.49383	-2.68765		[NA]	[NA]	Conserved protein	Unknown	Conserved hypotheticals	Contains PS01152 Hypothetical hesB/y yadR/yfhF family signature	up-regulated at high temperatures
Rv2785c	rpsO	-7.41236	-1.59174		[NA]	[NA]	30S ribosomal protein S15 RpsO	Involved in translation mechanism. This protein is one of the 16S ribosomal RNA binding proteins.	Information pathways	Belongs to the S15P family of ribosomal proteins.
Rv3131	Rv3131	-7.34409	-1.23566	Yes	[62.9]	[59.8]	Conserved protein	Unknown	Conserved hypotheticals		gene induced by hypoxia, and down-regulated after 4h of starvation
Rv2809	Rv2809	-7.32602	-1.20413		[87.4]	[73.2]	Conserved hypotheticals	Unknown	Conserved hypotheticals	This region is a possible MT-complex-specific genomic island
Rv0982	mprB	-7.29252	3.09268		[48.7]	[76.2]	Two component sensor kinase MprB	Sensor part of a two component regulatory system (MPRAB system) involved in the regulation of genes in response to environmental stress	Regulatory proteins		expression in M. tuberculosis H37Rv in vivo (in BALB/c and SCID mice) but not in vitro (in 7H9 medium)
Rv3855	ethR	-7.28494	1.48263		[65.7]	[79]	Transcriptional regulatory repressor protein (TetR-family)	Regulates negatively the production of ETHA. Induced ETH resistance when overexpressed in Mycobacterium tuberculosis.	Regulatory proteins	Required for growth in C57BL/6J mouse spleen
Rv2946c	pks1	-7.22659	4.23707	Yes	[64.3]	[69.5]	Probable polyketide synthase Pks1	Polyketide synthase possibly involved in lipid synthesis	Lipid metabolism	Note pks1 has been shown to be involved in the biosynthesis of phthiocerol. pks15/pks1 has been shown to be involved in the biosynthesis of phenolphthiocerol glycolipids.
Rv2905	lppW	-7.19583	-2.22362		[67.6]	[44.7]	Probable conserved alanine rich lipoprotein LppW	Predicted surface lipoprotein	Cell wall and cell processes
RV1984a	RV1984a	-7.07353	NA		[NA]	[NA]	Hypothetic protein		Hypothetic protein
Rv3088	tgs4	-7.06958	-2.55437	Yes	[53]	[88.6]	Putative triacylglycerol synthase (diacylglycerol acyltransferase) Tgs4	May be involved in synthesis of triacylglycerol	Lipid metabolism		transcription up-regulated at low pH in vitro conditions
Rv1870c	Rv1870c	-7.02176	-1.50755		[64]	[63.9]	Conserved hypotheticals	Unknown	Conserved hypotheticals
Rv3312b	Rv3312b	-6.98085	NA		[NA]	[NA]	Hypothetic protein		Hypothetic protein
Rv3087	Rv3087	-6.89536	-1.10568	Yes	[3.3]	[NA]	Possible triacylglycerol synthase (diacylglycerol acyltransferase)	May be involved in synthesis of triacylglycerol	Lipid metabolism	Required for growth in C57BL/6J mouse spleen	Rv3085, Rv3086, and Rv3087 are co-transcribed; Rv3087 and Rv3088 are co-transcribe; transcription up-regulated at low pH in vitro conditions
Rvnt30	lysU	-6.88255	NA		[NA]	[NA]	tRNA-Lys		Non-coding RNAs
Rv2932	ppsB	-6.78544	3.33316		[85.4]	[74.1]	Phenolpthiocerol synthesis type-I polyketide synthase PpsB	Phenolpthiocerol and phthiocerol dimycocerosate (dim) biosynthesis: extension with malony CoA (partial reduction).	Lipid metabolism	Contains PS00606 Beta-ketoacyl synthases active site. Note that Rv2932|ppsB belongs to the transcriptional unit Rv2930|fadD26-Rv2939|papA5 (proven experimentally)	Lower expression in phoP|Rv0757 mutant
Rv3687c	rsfB	-6.74117	1.99271		[80]	[55.9]	Anti-anti-sigma factor RsfB (anti-sigma factor antagonist) (regulator of sigma F B)	Regulates negatively Rv3287c|RSBW|USFX. Possibly regulated by phosphorylation.	Information pathways	Regulates negatively Rv3287c|RSBW|USFX. Possibly regulated by phosphorylation.
Rv0711	atsA	-6.69349	-1.9267		[26]	[33.8]	Possible arylsulfatase AtsA (aryl-sulfate sulphohydrolase) (arylsulphatase)	Mineralization of sulfates	Intermediary metabolism and respiration	Belongs to the sulfatase family.
Rv3095	Rv3095	-6.65471	-2.26902		[68.2]	[84.8]	Hypothetical transcriptional regulatory protein	regulatory mechanism.	Regulatory proteins
Rv3592	mhuD	-6.63482	-1.54241		[NA]	[NA]	Possible heme degrading protein MhuD	Possibly heme degradation pathway/iron storage.	Intermediary metabolism and respiration
Rv2878c	mpt53	-6.56195	-2.39248		[71.8]	[81.3]	Soluble secreted antigen Mpt53 precursor	Weak homology to thioredoxin	Cell wall and cell processes
Rv1904	Rv1904	-6.53433	-1.21735		[92.6]	[85.1]	Conserved hypotheticals	Weak similarity to anti-sigma B factor antagonist from Streptomyces coelicolorWeak similarity to anti-sigma B factor antagonist from Streptomyces Weak similarity to anti-sigma B factor antagonist from Streptomyces coelicolor	Conserved hypotheticals	Disruption of this gene provides a growth advantage for in vitro growth
Rv3750c	Rv3750c	-6.52877	-3.70078	Yes	[47.6]	[56.7]	Possible excisionase	Sequence excision.	Insertion seqs and phages		Possibly down-regulated by Rv2374c
Rv2295	Rv2295	-6.52162	-1.28118		[46.7]	[44.4]	Conserved hypotheticals	Unknown	Conserved hypotheticals
Rv3570c	hsaA	-6.45959	-1.12963		[42.9]	[24.5]	Possible oxidoreductase.	Predicted to be involved in lipid catabolism or cellular metabolism	Intermediary metabolism and respiration	Essential for in vitro growth on cholesterol
Rv0239	vapB24	-6.43432	1.12892		[98.7]	[98.6]	Possible antitoxin VapB24	Unknown	Virulence, detoxification, adaptation
Rvnt01	ileT	-6.23859	NA		[NA]	[NA]	tRNA-Ile	tRNA-Ile	Non-coding RNAs
Rv2584c	apt	-6.17692	-2.00572	Yes	[NA]	[NA]	Adenine phosphoribosyltransferase Apt	Involved in purine salvage. Catalyses a salvage reaction resulting in the formation of AMP	Intermediary metabolism and respiration
Rv0078A	Rv0078A	-6.16789	-1.67356		[77.1]	[76.1]	Conserved hypotheticals	Unknown	Hypothetical protein	This region is a possible MT-complex-specific genomic island
Rv3174	Rv3174	-6.10392	-1.93065	Yes	[NA]	[NA]	Probable short-chain dehydrogenase/reductase	Cellular metabolism.	Intermediary metabolism and respiration
Rv2953	Rv2953	-6.09232	-1.10778		[NA]	[NA]	Enoyl reductase	Phenolpthiocerol and phthiocerol dimycocerosate (dim) biosynthesis	Lipid metabolism
Rv1829	Rv1829	-6.07547	-1.20723		[71.4]	[67]	Conserved protein	Unknown	Conserved hypotheticals
Rv2724c	fadE20	-6.01862	-1.22939		[79]	[74.2]	Probable acyl-CoA dehydrogenase FadE20	Lipid degradation.	Lipid metabolism
Rv3569c	hsaD	-6.00185	1.06398		[62.8]	[44.7]	4,9-DHSA hydrolase	Catalyzes the hydrolysis of (4,9-DHSA)	Intermediary metabolism and respiration	Rv3570c and Rv3569c, Rv3569c and Rv3568c are co-transcribed in M. bovis BCG
Rv0502	Rv0502	-5.97965	-2.21442		[NA]	[NA]	Conserved protein	Unknown	Conserved hypotheticals	Rv3569c and Rv3568c, Rv3568c and Rv3567c are co-transcribed in M. bovis BCG
* Other putative gene/operon family members also downregulated in RNAseq dataset
		Summary:		#	%
		Cell wall and cell processes		14	9.39597
		Conserved hypotheticals		45	30.2013
		Information pathways		3	2.01342
		Insertion seqs and phages		1	0.671141
		Intermediary metabolism and respiration		32	21.4765
		Lipid metabolism		24	16.1074
		Pe/ppe		8	5.36913
		Regulatory proteins		13	8.72483
		Virulence, detoxification, adaptation		4	2.68456
		non-coding RNA		5	3.3557
			Total:	149	100

## Sheet: Up all 6x
		DDMtb (Saito et al, 2021)	DdMtb (Ignatov et al, 2015)	Torrey et al, 2016	17 patients HREZ (Walter et al, 2015)
		14d PBS, 5d Rif 100ug/ml	14d -K+, 10d Rif 5ug/ml	Models of Mtb persistence	[Expression rank 0-100]
Rv#	gene	RNAseq avg ∆Change	RNAseq ∆Change	Implicated?	Day 0	Day 14	Product	Function	Category	Comment	Transcriptomics
Rv1228	lpqX	17.2*	8.40978		[72.8]	[93.6]	Probable lipoprotein	Contains possible signal sequence and appropriately positioned PS00013 Prokaryotic membrane lipoprotein lipid attachment site.	Cell wall and cell processes	Likely a candidate protein for mycolyltransferase II. No ortholog in M. marinum. Disruption of this gene provides a growth advantage for in vitro growth of H37Rv
Rv2832c	ugpC	11.6*	9.57419		[32.3]	[83.2]	Probable Sn-glycerol-3-phosphate transport ATP-binding protein ABC transporter	Thought to be involved in active transport of Sn-glycerol-3-phosphate across the membrane (import). Responsible for energy coupling to the transport system.	Cell wall and cell processes	The UgpABCE carbohydrate transporter operon: ugpA–ugpE–ugpB–ugpC. Belongs to the ATP-binding transport protein family (ABC transporters).
Rv2450c	rpfE	11.202	-2.2974		[32.4]	[60.6]	Probable resuscitation-promoting factor	Thought to promote the resuscitation and growth of dormant, nongrowing cells. Could also stimulate the growth of several other high G+C gram+ organisms, e.g. Mycobacterium avium, Mycobacterium bovis (BCG), Mycobacterium kansasii, Mycobacterium smegmatis.	Cell wall and cell processes	Growth of rpfACBD and rpfACBE mutants in human peripheral blood mononuclear cells is unaffected but growth in B6D2/F1 mice is attenuated; growth and persistence of mutant in mice are not attenuated. Thought to be involved in switching mycobacterial cultures from slow to fast growth in a chemostat.	Transcription up-regulated at low pH in vitro conditions
Rv2643	arsC	7.71475	2.62391	Yes	[56.5]	[92.9]	Probable arsenic-transport integral membrane protein	Involved in transport of arsenic compounds across the membrane (export): arsenic resistance by an export mechanism. Responsible for the translocation of the substrate across the membrane.	Cell wall and cell processes	Confers arsenate resistance. Associated with resistance to mefloquine when overexpressed. Metal-transporting integral membrane protein arsC are known to export metal cations out of the cell and impart a microbial resistance to metals. Identified by mass spectrometry in M. tuberculosis H37Rv-infected guinea pig lungs at 90 days but not 30 days (See Kruh et al., 2010).
Rv3447c	eccC4	25.0*	5.65671		[23.3]	[72.7]	ESX conserved component. ESX-4 type VII secretion system protein. Probable membrane protein.	Unknown, but could hydrolyse ATP/GTP.	Cell wall and cell processes	Upregulated 10-fold during 24h starvation. EccC4 was classified as a FtsK/SpoIIIE protein, proteins which are typically involved in cell division and peptidoglycan synthesis and modification, and have been shown to assist in the transfer of DNA through the septum. Rv3447c (M. tuberculosis EccC4) was found to be upregulated when FtsI, a protein involved in peptide crosslinking at the septum, is in…
Rv1985c	LysR	10.025	2.03661		[74.8]	[93.4]	Probable transcriptional regulatory protein (probably LysR-family)	Involved in transcriptional mechanism.	Regulatory proteins	Regulates genes involved in cell wall remodeling, particularly modification of mycolic acids. Mutant had reduced ability to colonize cultured human macrophages, and showed reduced cytopathic effects. In the presence of lysine Rv1985c positively upregulated the expression of Rv1986 (shows strong similarities to a lysine exporter LysE). Identified by mass spectrometry in M. tuberculosis H37Rv-infec…		Belongs to the LysR family of transcriptional regulators.
Rv1995	Rv1995	9.23074	2.74239		[25.3]	[67.1]	Unknown protein	Unknown	Conserved hypotheticals	Rv1995 and Rv1996 are present in M. bovis BCG but absent from M. smegmatis. Found to be deleted (partially or completely) in one or more clinical isolates (See Tsolaki et al., 2004).	Up-regulated after 4h, 24h and 96h of starvation. Disruption of this gene provides a growth advantage for in vitro growth of H37Rv,
Rv2874	dipZ	8.87151	1.35938		[45.4]	[76.7]	Possible integral membrane C-type cytochrome biogenesis protein	Could be involved in cytochrome-C biogenesis	Intermediary metabolism and respiration	Member of SigK regulated gnes: mpt83, dipZ, mpt70, and Rv0449c. Predicted transmembrane protein; signal peptide predicted; Identified by mass spectrometry in M. tuberculosis H37Rv-infected guinea pig lungs at 30 days but not 90 days
Rv2635	Rv2635	7.63648	11.2056		[42.3]	[95.4]	Conserved hypothetical protein	Unknown	Conserved hypothetical protein
Rv1967	mce3B	6.4*	10.5215		[31.1]	[71.6]	Mce-family protein	Involved in host cell invasion.	Virulence, detoxification, adaptation	Belong to mammalian cell entry (mce) family protein that plays a crucial role in invasion and virulence of M. tuberculosis (Zhang and Xie, 2011). Predicted to be an outer membrane protein	The transcription of this CDS seems negatively regulated by the product of Rv1963c|mce3R
Rv1138a	Rv1138a	22.5189			[NA]	[NA]	Hypotheticl protein	Unknown	Conserved hypotheticals
Rv3471c	Rv3471c	21.4595	5.64932		[10.2]	[36.5]	Conserved hypothetical protein	Function unknown	Conserved hypotheticals
Rv2833c	ugpB	21.4034	7.49091		[45.5]	[80.1]	Probable Sn-glycerol-3-phosphate-binding lipoprotein UgpB	Involved in active transport of Sn-glycerol-3-phosphate and glycerophosphoryl diesters across the membrane (import). Sn-glycerol-3-phosphate and glycerophosphoryl diesters - binding protein interacts with the binding protein-dependent transport system ugpace.	Cell wall and cell processes	Identified by mass spectrometry in M. tuberculosis H37Rv-infected guinea pig lungs at 90 days but not 30 days (See Kruh et al., 2010).	Identified in the cell membrane fraction of M. tuberculosis H37Rv using 2DLC/MS (See Mawuenyega et al., 2005). Identified by mass spectrometry in Triton X-114 extracts of M. tuberculosis H37Rv (See Malen et al., 2010). Identified by mass spectrometry in the membrane protein fraction of M. tuberculosis H37Rv but not the culture filtrate or membrane protein fraction (See de Souza et al., 2011).
Rv2834c	ugpE	19.7521	7.37233		[1.7]	[NA]	Probable Sn-glycerol-3-phosphate transport integral membrane protein ABC transporter UgpE	Involved in active transport of Sn-glycerol-3-phosphate across the membrane (import). Responsible for the translocation of the substrate across the membrane.	Cell wall and cell processes
Rv3109	moaA1	19.5879	5.91697		[14.1]	[40.7]	Probable molybdenum cofactor biosynthesis protein A MoaA1	Involved in molybdenum cofactor biosynthesis; involved in the biosynthesis of molybdopterin precursor Z from guanosine.	Intermediary metabolism and respiration	Belongs to the MoaA / NifB / PqqE family. This region is a possible MT-complex-specific genomic island
Rv2891	Rv2891	19.0883	2.45416		[NA]	[NA]	Conserved hypothetical protein	Function unknown	Conserved hypotheticals
Rv3473c	bpoA	18.5167	6.03655		[37.9]	[37.8]	Possible peroxidase BpoA (non-haem peroxidase)	Supposedly involved in detoxification reactions.	Virulence, detoxification, adaptation
Rv1228a	Rv1228a	18.4194			[NA]	[NA]	Hypotheticl protein	Unknown	Conserved hypotheticals
Rvnt05	tyrT	18.3184			[NA]	[NA]	tRNA-Tyr	tRNA-Tyr	Non-coding RNAs
Rv1134	Rv1134	16.7021	-1.6		[NA]	[NA]	Hypothetical protein	Unknown	Conserved hypotheticals
Rv3643	Rv3643	15.2221	-21.2263		[NA]	[NA]	Conserved hypothetical protein	Unknown	Conserved hypothetical protein		Transcription repressed at low pH in vitro conditions,
Rv1805c	Rv1805c	15.1214	-40.543		[44.2]	[65.9]	Conserved hypothetical protein	Unknown	Conserved hypothetical protein	This region is a possible MT-complex-specific genomic island	Higher level of expression in M. tuberculosis H37Rv during Mg2+ starvation
Rv2512c	Rv2512c	13.5641			[NA]	[NA]	Transposase for insertion sequence element IS1081	Required for the transposition of the insertion element IS1081.	Insertion seqs and phages	Belongs to the mutator family of transposase.
Rv0631c	recC	12.8298	4.31451		[14.3]	[50.3]	Probable exonuclease V (gamma chain) RecC (exodeoxyribonuclease V gamma chain)(exodeoxyribonuclease V polypeptide)	Involved in homologous recombination.	Information pathways	Consists of three subunits; RECB|Rv0630c, RECC and recd|Rv0629c. The transcription of this CDS seems to be activated specifically in host granulomas (see Ramakrishnan et al., 2000).	The transcription of this CDS seems to be activated specifically in host granulomas (see Ramakrishnan et al., 2000).
Rv2739c	Rv2739c	12.4428	3.25705		[NA]	[NA]	Possible alanine rich transferase	possible glycosyltransferase from Mycobacterium leprae (392 aa), FASTA scores: opt: 2112, E(): 5.1e-114, (80.95% identity in 388 aa overlap).	Intermediary metabolism and respiration	quivalent to AAK47130 from Mycobacterium tuberculosis strain CDC1551 (420 aa) but shorter 32 aa.
Rv0105c	rpmB1	11.9602	4.66261		[33.3]	[62.8]	50S ribosomal protein L28-1 RpmB1	Possibly involved in a translation mechanism.	Information pathways	Belongs to the L28P family of ribosomal proteins.
Rv3446c	Rv3446c	11.2832	4.49776		[NA]	[NA]	Hypothetical alanine and valine rich protein	Unknown	Conserved hypotheticals
Rv2601	speE	11.081	1.60716		[NA]	[NA]	Probable spermidine synthase SpeE (putrescine aminopropyltransferase) (aminopropyltransferase) (SPDSY)	Involved in the biosynthesis of spermidine from arginine (at the fifth, last step). The activity is thought to be regulated mainly by the availability of decarboxylated S-adenosylmethionine [catalytic activity: S-adenosylmethioninamine + putrescine = 5'-methylthioadenosine + spermidine].	Intermediary metabolism and respiration	Identified by mass spectrometry in M. tuberculosis H37Rv-infected guinea pig lungs at 30 days but not 90 days (See Kruh et al., 2010).
Rv2689c	Rv2689c	11.035	2.63538		[8.6]	[42]	Conserved alanine and valine and glycine rich protein	shows weak similarity in part with several methyltransferases	Conserved hypotheticals		Transcription repressed at low pH in vitro conditions
Rv0614	Rv0614	10.7796	6.80775		[36]	[70.7]	Conserved hypothetical protein	unknown	Conserved hypotheticals	This region is a possible MT-complex-specific genomic island
Rv3820c	papA2	10.7767	1.16152		[40]	[38.2]	Possible conserved polyketide synthase associated protein PapA2	Involved in sulfolipid-1 (SL-1) biosynthesis	Lipid metabolism	Essential gene for in vitro growth of H37Rv on cholesterol, by sequencing of Himar1-based transposon mutagenesis (See Griffin et al., 2011).
Rv2754c	thyX	10.7226	-1.77183		[24.8]	[NA]	Probable thymidylate synthase ThyX (ts) (TSase)	Catalyzes the formation of dTMP and tetrahydrofolate from dUMP and methylenetetrahydrofolate	Intermediary metabolism and respiration	Belongs to the THY1 family.
Rv3201c	Rv3201c	10.6241	7.48273		[NA]	[NA]	Probable ATP-dependent DNA helicase	Has both ATPase and helicase activities	Information pathways	Identified by mass spectrometry in M. tuberculosis H37Rv-infected guinea pig lungs at 90 days but not 30 days (See Kruh et al., 2010).
Rv0439c	Rv0439c	10.3446	1.17959		[70.8]	[77.5]	Probable dehydrogenase/reductase	Function unknown; possibly involved in cellular metabolism.	Intermediary metabolism and respiration		Identified in the membrane fraction of M. tuberculosis H37Rv using 1D-SDS-PAGE and uLC-MS/MS (See Gu et al., 2003). Identified by mass spectrometry in the membrane protein fraction and whole cell lysates of M. tuberculosis H37Rv but not the culture filtrate (See de Souza et al., 2011).
Rv2690c	Rv2690c	10.3377	1.7447		[59.8]	[76.5]	Probable conserved integral membrane alanine and valine and leucine rich protein	Unknown	Cell wall and cell processes	Identified by mass spectrometry in M. tuberculosis H37Rv-infected guinea pig lungs at 30 days but not 90 days
Rv0592	mce2D	10.3304	3.76268		[11.9]	[55.4]	Mce-family protein Mce2D	Unknown, but thought to be involved in host cell invasion. Predicted to be an outer membrane protein (See Song et al., 2008).	Virulence, detoxification, adaptation	M. tuberculosis H37Rv Rv0587-Rv0594 mutant growth in liquid broth, RAW macrophages, and C57BL/6 mouse lungs is comparable to wild-type; RAW macrophages infected with mutant produce less TNF-alpha and IL-6 than with wild-type; C57BL/6 mice infected with mutant live longer than those infected with wild-type; lung pathology in C57BL/6 mice infected with mutant is reduced compared to wild-type; enric…
Rv0194	Rv0194	10.2268	3.74604		[76.6]	[87.7]	Probable transmembrane multidrug efflux pump	Thought to be involved in active transport of drugs across the membrane (export): multidrug resistance by an export mechanism. Responsible for energy coupling to the transport system and for the translocation of the substrate across the membrane.	Cell wall and cell processes	Disruption of this gene provides a growth advantage for in vitro growth of H37Rv, by analysis of saturated Himar1 transposon libraries (see DeJesus et al. 2017). Found to be deleted (partially or completely) in one or more clinical isolates (See Tsolaki et al., 2004).
Rv1357c	Rv1357c	10.106	1.90938		[NA]	[NA]	Conserved hypothetical protein	Unknown	Conserved hypothetical protein	Belongs to the YEGE/YHDA/YHJK/YJCC family.
Rv3202c	Rv3202c	9.77196	4.24868		[12.6]	[34.4]	Possible ATP-dependent DNA helicase	Has both ATPase and helicase activities	Information pathways
Rvnr02	rrl	9.5299			[NA]	[NA]	Large Subunit Ribosomal RNA		Non-coding RNAs
Rv0593	lprL	9.42251	4.3783		[87.5]	[91.9]	Possible Mce-family lipoprotein LprL (Mce-family lipoprotein Mce2E)	Unknown, but thought to be involved in host cell invasion.	Cell wall and cell processes	C57BL/6 mice infected with mutant live longer than those infected with wild-type; lung pathology in C57BL/6 mice infected with mutant is reduced compared to wild-type (See Marjanovic et al., 2009).	Highly similar to others e.g. NP_302660.1|NC_002677 putative lipoprotein from Mycobacterium leprae (392 aa); CAC12794.1|AL445327 putative secreted protein from Streptomyces coelicolor (413 aa); etc. Contains possible signal sequence and PS00013 Prokaryotic membrane lipoprotein lipid attachment site.
Rv2008c	Rv2008c	9.36692	1.90711		[NA]	[NA]	Conserved hypothetical protein	Unknown	Conserved hypotheticals	Identified by mass spectrometry in M. tuberculosis H37Rv-infected guinea pig lungs at 90 days but not 30 days; ontains PS00017 ATP/GTP-binding site motif A, PS00501 Signal peptidases I serine active site. Also contains helix-turn-helix motif at aa 258-279.
Rv1758	cut1	9.30917	5.51491	Yes	[NA]	[NA]	Probable cutinase	Hydrolysis of cutin.	Cell wall and cell processes	Found to be deleted (partially or completely) in one or more clinical isolates
Rv2071c	cobM	9.20371	13.6517	Yes	[NA]	[NA]	Precorrin-3 methylase CobM (precorrin-4 C11-methyltransferase)	Involved in cobalamin biosynthesis.	Intermediary metabolism and respiration
Rv2528c	mrr	9.1615	5.97075	Yes	[38.1]	[47.7]	Probable restriction system protein Mrr	Involved in the acceptance of foreign DNA which is modified. Restricts both adenine- and cytosine-methylated DNA.	Information pathways
Rv2549c	vapC20	8.79829	4.51563		[85.2]	[88.2]	Possible toxin VapC20	Unknown	Virulence, detoxification, adaptation
Rvns01	rnpB	8.78668			[NA]	[NA]	Ribonuclease P RNA		Non-coding RNAs
Rv2408	PE24	8.72734	8.20435		[42.3]	[57]	Possible PE family-related protein PE24	unknown	Pe/ppe
Rv1380	pyrB	8.7201	-1.32952		[NA]	[NA]	Probable aspartate carbamoyltransferase PyrB (ATCase) (aspartate transcarbamylase)	Involved in pyrimidine biosynthesis (second step) [catalytic activity: carbamoyl phosphate + L-aspartate = phosphate + N-carbamoyl-L-aspartate]	Intermediary metabolism and respiration	Contains PS00097 Aspartate and ornithine carbamoyltransferases signature. Belongs to the ATCases/OTCases family.
Rv0155	pntAa	8.53773	1.22374		[15.3]	[49.3]	Probable NAD(P) transhydrogenase (subunit alpha) PntAa	The transhydrogenation between NADH and NADP is coupled to respiration and ATP hydrolysis and functions as a proton pump across the membrane	Intermediary metabolism and respiration
Rv0990c	Rv0990c	8.52298	-1.31081	Yes	[NA]	[NA]	Hypothetical unknown protein.	Unknown	Conserved hypotheticals	DNA microarrays detect expression in M. tuberculosis H37Rv in vivo (in BALB/c and SCID mice) but not in vitro (in 7H9 medium)	Up-regulated at high temperatures
Rv2598	Rv2598	8.45479	-1.2127		[NA]	[NA]	Conserved hypothetical protein	Function unknown	Conserved hypotheticals	Disruption of this gene provides a growth advantage for in vitro growth of H37Rv, by analysis of saturated Himar1 transposon libraries (see DeJesus et al. 2017).
Rv0603	Rv0603	8.3799	1.24817		[NA]	[NA]	Possible exported protein	Unknown	Cell wall and cell processes	This region is a possible MT-complex-specific genomic island
Rv3113	Rv3113	8.33535	3.63969		[29.1]	[49.2]	Possible phosphatase	Unknown	Intermediary metabolism and respiration	This region is a possible MT-complex-specific genomic island
Rv1999c	Rv1999c	8.271	2.83943		[11.7]	[59.1]	Probable conserved integral membrane protein	Possibly transporter involved in transport of undetermined substrate (possibly cationic amino acids) across the membrane: so responsible for the translocation of the substrate across the membrane.	Cell wall and cell processes	Probable conserved integral membrane protein, possibly transporter of cationic amino acid, similar to many transporters, especially amino acid transporters, e.g. CAC08265.1|AL392146 putative amino acid transporter from Streptomyces coelicolor (414 aa); P39277|YJEH_ECOLI hypothetical 44.8 kDa protein from Escherichia coli (418 aa), FASTA scores, opt: 343, E(): 6.6e-15, (27.2% identity in 408 aa ov…
Rv1902c	nanT	8.22113	1.88902		[52.4]	[73.4]	Probable sialic acid-transport integral membrane protein NanT	Involved in transport of sialic acid across the membrane. Responsible for the translocation of the substrate across the membrane.	Cell wall and cell processes
Rv2735c	Rv2735c	8.20099	-1.17823		[NA]	[NA]	Conserved hypothetical protein	Unknown	Conserved hypotheticals	Conserved hypothetical protein, showing some similarity with Q98DH2|MLR4706 hypothetical protein from Rhizobium loti (Mesorhizobium loti) (302 aa), FASTA scores: opt: 140, E(): 0.062, (27.0% identity in 200 aa overlap); and Q9PHA1|XF0043 hypothetical protein from Xylella fastidiosa (293 aa), FASTA scores: opt: 120, E(): 1.2, (30.75% identity in 117 aa overlap). This region is a possible MT-comple…
Rv2659c	Rv2659c	8.18101	1.45674		[62]	[88.6]	Probable PhiRv2 prophage integrase	Sequence integration. Integrase is necessary for integration of a phage into the host genome by site-specific recombination. In conjunction with excisionase, integrase is also necessary for excision of the prophage from the host genome. Seems belongs to the 'phage' integrase family.	Insertion seqs and phages	Found to be deleted (partially or completely) in one or more clinical isolates (See Tsolaki et al., 2004).	mRNA identified by microarray analysis: gene induced by hypoxia (see Sherman et al., 2001), at high temperatures (see Stewart et al., 2002), and up-regulated after 4h, 24h and 96h of starvation (see Betts et al., 2002).
Rv2835c	ugpA	8.0397	17.3609		[30]	[59.5]	Probable Sn-glycerol-3-phosphate transport integral membrane protein ABC transporter UgpA	Involved in active transport of Sn-glycerol-3-phosphate across the membrane (import). Responsible for the translocation of the substrate across the membrane.	Cell wall and cell processes	Contains PS00062 Aldo/keto reductase family signature 2; Contains PS00402 Binding-protein-dependent transport systems inner membrane comp signature.
Rv2072c	cobL	7.9872	8.9139		[29.2]	[49.1]	Precorrin-6Y C(5,15)-methyltransferase (decarboxylating) CobL	Involved in cobalamin biosynthesis.	Intermediary metabolism and respiration	Required for growth in C57BL/6J mouse spleen
Rv1469	ctpD	7.91745	1.76949		[40.5]	[66.4]	Probable cation transporter P-type ATPase D CtpD	Cation-transporting ATPase; possibly catalyzes the transport of a cation (possibly cadmium) with the hydrolyse of ATP [catalytic activity: ATP + H(2)O + cation(in) = ADP + phosphate + cation(out)].	Cell wall and cell processes	Required for growth in C57BL/6J mouse spleen. Identified by mass spectrometry in M. tuberculosis H37Rv-infected guinea pig lungs at 30 days but not 90 days (See Kruh et al., 2010).
Rv0351	grpE	7.90692	2.35705	Yes	[NA]	[NA]	Probable GrpE protein (HSP-70 cofactor)	Stimulates, jointly with DNAJ|Rv0352, the ATPase activity of DNAK|Rv0350. HELPS to release ADP from DNAK thus allowing DNAK to recycle more efficiently. Seems to be regulated negatively by HSPR (Rv0353 product).	Virulence, detoxification, adaptation		Level decreases during starvation. mRNA identified by DNA microarray analysis and highly up-regulated at high temperatures, and possibly down-regulated by hspR/Rv0353 and hrcA|Rv2374c
Rv2738c	Rv2738c	7.903	2.29577		[NA]	[NA]	Conserved hypothetical protein	unknown	Conserved hypotheticals
Rv3638	Rv3638	7.81517	2.9069	Yes	[NA]	[NA]	Possible transposase	Possibly required for the transposition of an insertion element.	Insertion seqs and phages
Rv3428c	Rv3428c	7.75187	22.047		[8]	[40.5]	Possible transposase	Involved in the transposition of the insertion sequence IS1532.	Insertion seqs and phages
Rv1079	metB	7.69109	1.48592		[NA]	[NA]	Cystathionine gamma-synthase MetB (CGS)	Involved in methionine biosynthesis: converts O-succinyl-L-homoserine to cystathionine	Intermediary metabolism and respiration	Similar to Rv0391 and Rv3340; Required for survival in primary murine macrophages
Rv2438A	Rv2438A	7.6819	-50.08		[62.6]	[79.3]	Conserved hypothetical protein	Unknown	Conserved hypothetical protein
Rv0620	galK	7.62273	5.01013		[NA]	[NA]	Probable galactokinase GalK (galactose kinase)	Involved in galactose metabolism (leloir pathway) (at the first reaction	Intermediary metabolism and respiration	Belongs to the GHMP kinase family. GALK subfamily.
Rv3575c	Rv3575c	7.5876	7.13696		[23.8]	[43.9]	Transcriptional regulatory protein (probably LacI-family)		Regulatory proteins	Non-essential gene for in vitro growth of H37Rv, but essential for in vitro growth on cholesterol; by sequencing of Himar1-based transposon mutagenesis (See Griffin et al., 2011).	Increased expression in H37Rv in BALB/c vs SCID
Rv2353c	PPE39	7.56455	7.03709		[94.9]	[NA]	PPE family protein PPE39	Unknown	Pe/ppe	Predicted to be an outer membrane protein; Found to be deleted (partially or completely) in one or more clinical isolates
Rv0630c	recB	7.47782	5.40936		[57.7]	[91.4]	Probable exonuclease V	Homologous recombination	Information pathwaysy	Consists of three subunits; RECB, RECC|Rv0631c and recd|Rv0629c; Identified by mass spectrometry in M. tuberculosis H37Rv-infected guinea pig lungs at 90 days but not 30 days
Rv0448c	Rv0448c	7.42554	2.67606		[NA]	[NA]	Conserved hypothetical protein	unknown	Conserved hypotheticals
Rv0817c	Rv0817c	7.31888	1.75985		[71.8]	[88]	Probable conserved exported protein	Unknown	Cell wall and cell processes	A core mycobacterial gene; conserved in mycobacterial strains; Predicted to be an outer membrane proteinDisruption of this gene results in growth defect of H37Rv in vitro
Rv1240	mdh	7.24061	1.3924		[88.3]	[86.6]	Probable malate dehydrogenase Mdh	Involved in the conversion of malate to oxaloacetate	Intermediary metabolism and respiration	Detected in H37Rv purified from phagosomes of infected murine bone marrow macrophages but not in H37Rv broth-cultures
Rv1381	pyrC	7.17318	1.39392		[NA]	[NA]	Probable dihydroorotase PyrC (DHOase)	Involved in pyrimidine biosynthesis	Intermediary metabolism and respiration
Rv3591c	Rv3591c	7.11885	5.71078		[67]	[90.9]	Possible hydrolase	cellular metabolism.	Intermediary metabolism and respiration
Rv0156	pntAb	7.08337	1.54955	Yes	[NA]	[NA]	Probable NAD(P) transhydrogenase (subunit alpha) PntAb [second part; integral membrane protein]	The transhydrogenation between NADH and NADP is coupled to respiration and ATP hydrolysis and functions as a proton pump across the membrane	Intermediary metabolism and respiration
Rv1237	sugB	7.05458	6.48377		[88.5]	[95.7]	Probable sugar-transport integral membrane protein ABC transporter SugB	Involved in active transport of sugar across the membrane (import). Responsible for the translocation of the substrate across the membrane.	Cell wall and cell processes	Required for growth in C57BL/6J mouse spleen & primary murine macrophage
Rv3111	moaC1	7.03362	3.94851		[NA]	[NA]	Probable molybdenum cofactor biosynthesis protein C	Biosynthesis of molybdopterin.	Intermediary metabolism and respiration	This region is a possible MT-complex-specific genomic island
Rv2733c	Rv2733c	7.01616	1		[8.9]	[NA]	Conserved hypothetical alanine, arginine-rich protein	Unknown	Conserved hypotheticals
Rv2383c	mbtB	6.97714	2.59908	Yes	[NA]	[NA]	Phenyloxazoline synthase MbtB (phenyloxazoline synthetase)	Involved in the biogenesis of the hydroxyphenyloxazoline-containing siderophore mycobactins. This peptide synthase forms amide bound between the carboxylic acid of salicylate and the alpha-amino group of serine (serine/threonine ligation).	Lipid metabolism	Identified by mass spectrometry in M. tuberculosis H37Rv-infected guinea pig lungs at 30 and 90 days; Slow growth mutant by Himar1-based transposon mutagenesis in H37Rv strain	Repression by iron and IdeR|Rv2711 in M. tuberculosis H37Rv
Rv1236	sugA	6.93696	3.77649		[18.5]	[56.4]	Probable sugar-transport integral membrane protein ABC transporter SugA	Involved in active transport of sugar across the membrane (import). Responsible for the translocation of the substrate across the membrane.	Cell wall and cell processes	enriched in the membrane fraction and predicted N-terminal signal peptide is uncleaved; Required for growth in C57BL/6J mouse spleen & primary murine macrophage
Rv0350	dnaK	6.86138	1.07388		[NA]	[NA]	Probable chaperone protein DnaK (heat shock protein 70) (heat shock 70 kDa protein) (HSP70)	Acts as a chaperone. Involved in induction by stress conditions e.g. heat shock. Possibly has an ATPase activity. Seems to be regulated positively by sigh (Rv3223c product) and negatively by HSPR (Rv0353 product).	Virulence, detoxification, adaptation		mRNA level increased at 45C; possibly down-regulated by hspR/Rv0353 and hrcA|Rv2374c
Rv0791c	Rv0791c	6.82565	1.2309		[72.2]	[94.2]	Conserved hypothetical protein	Unknown	Conserved hypotheticals
Rv0849	Rv0849	6.8048	2.73841	Yes	[17.5]	[59.2]	Probable conserved integral membrane transport protein	Thought to be involved in transport of undetermined substrate (possibly drug) across the membrane. Responsible for the translocation of the substrate across the membrane.	Cell wall and cell processes	Found to be deleted (partially or completely) in one or more clinical isolates
Rv2599	Rv2599	6.7823	1.96986		[NA]	[NA]	Probable conserved membrane protein	unknown	Cell wall and cell processes	Contains PS00626 Regulator of chromosome condensation (RCC1) signature 2. Predicted to be an outer membrane protein; Disruption of this gene provides a growth advantage for in vitro growth of H37Rv	Repressed at low pH in vitro conditions
Rv1933c	fadE18	6.7209			[NA]	[NA]	Probable acyl-CoA dehydrogenase	Supposed involvement in lipid degradation.	Lipid metabolism	Also similar to others from Mycobacterium tuberculosis e.g. N-terminus of fadE22 (721 aa); fadE33 (318 aa); N-terminus of fadE34 (711 aa); etc. Could belong to the acyl-CoA dehydrogenases family.
Rv0816c	thiX	6.71664	1		[59.6]	[83.3]	Probable thioredoxin ThiX	Thioredoxin participates in various redox reactions through the reversible oxidation of its active center dithiol, to a disulfide, & catalyzes dithiol-disulfide exchange reactions.	Intermediary metabolism and respiration	Disruption of this gene provides a growth advantage for in vitro growth of H37Rv,
Rv2893	Rv2893	6.68288	-1.05956		[5]	[NA]	Possible oxidoreductase	Probably involved in cellular metabolis	Intermediary metabolism and respiration	Similar to Rv0791c and Rv0132	Transcription repressed at low pH in vitro conditions
Rv0447c	ufaA1	6.56023	2.4009		[NA]	[NA]	Probable cyclopropane-fatty-acyl-phospholipid synthase UfaA1 (cyclopropane fatty acid synthase) (CFA synthase)	Transfers a methylene group from S-adenosyl-L-methionine to the cis double bond of an unsaturated fatty acid chain resulting in the replacement of the double bond with a methylene bridge [catalytic activity: S-adenosyl-L-methionine + phospholipid olefinic fatty acid = S-adenosyl-L-homocysteine + phospholipid cyclopropane fatty acid].	Lipid metabolism
Rv0836c	Rv0836c	6.55266	2.03698		[NA]	[NA]	Hypothetical unknown protein.	Unknown	Conserved hypotheticals	This region is a possible MT-complex-specific genomic island
Rv3476c	kgtP	6.42489	1.38561		[28.9]	[27.1]	Probable dicarboxylic acid transport integral membrane protein KgtP (dicarboxylate transporter)	Involved in active transport of dicarboxylic acid across the membrane. Responsible for the translocation of the substrate across the membrane.	Cell wall and cell processes	Belongs to the sugar transporter family.
Rv2734	Rv2734	6.36276	1.39821		[NA]	[NA]	Hypothetical unknown protein.	Unknown	Conserved hypotheticals	This region is a possible MT-complex-specific genomic island		Required for growth in C57BL/6J mouse spleen,
Rv1595	nadB	6.36045	-1.49644		[94.9]	[94.7]	Probable L-aspartate oxidase NadB	Quinolinate biosynthesis. Catalyzes the oxidation of L-aspartate to iminoaspartate which is condensed with dihydroxyacetone phosphate to quinolinate under the action of quinolinate synthase a	Intermediary metabolism and respiration	Shows some similarity to Rv1552; The quinolinate synthetase complex consists of the two enzymes quinolinate synthetase a and B.	Down-regulated after 24h and 96h of starvation; increased expression in H37Rv in BALB/c vs to SCID,
Rv2382c	mbtC	6.33519	2.48514		[80.2]	[61]	Polyketide synthetase MbtC (polyketide synthase)	Involved in the biogenesis of the hydroxyphenyloxazoline-containing siderophore mycobactins.	Lipid metabolism	Identified by mass spectrometry in M. tuberculosis H37Rv-infected guinea pig lungs at 30 days but not 90 days	Repression by iron and IdeR|Rv2711 in M. tuberculosis H37Rv
Rv0895	Rv0895	6.31499	2.15165		[60.8]	[78.5]	Possible triacylglycerol synthase (diacylglycerol acyltransferase)	May be involved in synthesis of triacylglycerol	Lipid metabolism	Required for survival in primary murine macrophages; This region is a possible MT-complex-specific genomic island; Shows some similarity with NP_301898.1|NC_002677 conserved membrane protein from Mycobacterium leprae
Rv1040c	PE8	6.25403	-1.67498	Yes	[NA]	[NA]	PE family protein PE8	Unknown	Pe/ppe	This region is a possible MT-complex-specific genomic island
Rv2243	fabD	6.24529	-1.46822	Yes	[18.2]	[31.1]	Malonyl CoA-acyl carrier protein transacylase FabD	Catalyzes malonyl-CoA-ACP transacylase (MCAT) activity using holo-ACPM as substrate for transacylation	Lipid metabolism	Identified as a substrate for proteasomal degradation; Identified by mass spectrometry in M. tuberculosis H37Rv-infected guinea pig lungs at 30 days but not 90 days	Gene induced by isoniazid (INH) or ethionamide treatment; transcription up-repressed at low pH; increased expression in H37Rv in BALB/c vs SCID
Rv1968	mce3C	6.23215	10.8055		[7.8]	[47]	Mce-family protein Mce3C	Involved in host cell invasion.	Virulence, detoxification, adaptation	Predicted to be an outer membrane protein
Rv1235	lpqY	6.18238	1.35407		[NA]	[NA]	Probable sugar-binding lipoprotein LpqY	Thought to be involved in active transport of sugar across the membrane (import).	Cell wall and cell processes	Contains PS00013 Prokaryotic membrane lipoprotein lipid attachment site; Required for survival in primary murine macrophages
Rv1244	lpqZ	6.10253	2.25784		[NA]	[NA]	Probable lipoprotein LpqZ	Unknown	Cell wall and cell processes	Required for growth in C57BL/6J mouse spleen & primary murine macrophage
Rv1587c	Rv1587c	6.01246	-1.93098		[NA]	[NA]	Partial REP13E12 repeat protein	Unknown	Insertion seqs and phages	This region is a possible MT-complex-specific genomic island	Lower level of expression in M. tuberculosis H37Rv during Mg2+ starvation
Rv3114	Rv3114	5.95689	3.68246		[33.5]	[60]	Conserved hypothetical protein	Unknown	Conserved hypothetical protein	Required for growth in C57BL/6J mouse spleen. Equivalent to AAK47536|MT3196 cytidine and deoxycytidylate deaminase family protein from Mycobacterium tuberculosis strain CDC1551 (187 aa) but shorter 11 aa. This region is a possible MT-complex-specific genomic island
Rv0359	Rv0359	5.95023	9.17262		[30.1]	[67]	Probable conserved integral membrane protein	Unknown	Cell wall and cell processes	Contains neutral zinc metallopeptidases, zinc-binding region signature (PS00142).
* Other putative gene/operon family members also upregulated in RNAseq dataset
	Summary:		#	%
	Cell wall and cell processes		25	24.0385
	Conserved hypotheticals		25	24.0385
	Information pathways		6	5.76923
	Insertion seqs and phages		5	4.80769
	Intermediary metabolism and respiration		21	20.1923
	Lipid metabolism		7	6.73077
	Pe/ppe		3	2.88462
	Regulatory proteins		2	1.92308
	Virulence, detoxification, adaptation		7	6.73077
	non-coding RNA		3	2.88462
		Total:	104	100
			Ignatov et al (K+ RIF DD-MTB model)		Walter et al (17 patients HREZ)
			14d -K+, 10d Rif 5ug/ml		Median Fold Up [Expression rank 0-100]

## Sheet: Primers
Cy5, cyanine; BBQ, BlackBerry Quencher; VIC (life Technologies); MGB, minor-groove binder; qPCR, quantitative polymerase chain reaction; RT, reverse-transcription.
All primers were used at a final concentration of 0.1 µM. Further info on qRTPCR conditions can be found in Zainabadi et al., 2022 (21)
