# Supplementary material for: Transcriptional Biomarkers of Differentially Detectable Mycobacterium tuberculosis in Patient Sputum
Source: mBio. 2022 Nov 3;13(6):e02701-22. doi: 10.1128/mbio.02701-22 (PMC9765512; doi:10.1128/mbio.02701-22)
Supplement: TABLE S2 [file mbio.02701-22-s0007.xlsx]

## Sheet: Sheet1
Gene	Avg Ct ± SD on day 0 pooled sputa	Day 0 Expression Rank (0-100) (Walter et al, 2015)*
16s rRNA	10.0 ± .1	N/A
icl1	20.1 ± .2	99.6
hspX	20.4 ± .1	92.3
tatA	20.6 ± .1	98.1
vapB10	20.8 ± .4	99.5
ppsA	21.4 ± .1	95.5
carD	21.4 ± .1	99.2
Rv1738	21.9 ± .3	98.5
fadB2	23.4 ± .1	90.5
whiB1	24.0 ± .3	98.6
lldD2	24.0 ± .1	95.1
sigA	24.4 ± .3	68.6
trmB	25.2 ± .1	82.5
arsC	25.2 ± .2	56.5
pks15	25.5 ± .3	60
ugpC	25.7 ± .4	32.3
LysR	26.9 ± .2	74.8
lpqX	27.1 ± .2	72.8
rpfE	27.1 ± .1	32.4
Rv0692	28.0 ± .2	94.7
dipZ	28.4 ± .2	45.4
Rv2635	28.5 ± .2	42.3
mce3B	29.3 ± .2	31.1
Rv1995	29.6 ± .1	25.3
eccC4	31.1 ± .2	23.3
